# Supplementary material for: Integrated plasma metabolomic and proteomic analysis uncover the effects and mechanisms of isotretinoin in severe acne
Source: Front Pharmacol. 2025 Aug 8;16:1590820. doi: 10.3389/fphar.2025.1590820 (PMC12370517; doi:10.3389/fphar.2025.1590820)
Supplement: Supplementary file 1 [file Table2.xlsx]

## Sheet: 2
DEPs between the groups
Groups	Accession	Description	Gene	FC	P-value	Regulation
AG vs CG	P15848	Arylsulfatase B OS=Homo sapiens OX=9606 GN=ARSB PE=1 SV=1	ARSB	3.10936	1.13292e-07	up
AG vs CG	P10720	Platelet factor 4 variant OS=Homo sapiens OX=9606 GN=PF4V1 PE=1 SV=1	PF4V1	2.65612	0.00390075	up
AG vs CG	P01137	Transforming growth factor beta-1 proprotein OS=Homo sapiens OX=9606 GN=TGFB1 PE=1 SV=2	TGFB1	2.32045	0.0437753	up
AG vs CG	Q8ND04	Nonsense-mediated mRNA decay factor SMG8 OS=Homo sapiens OX=9606 GN=SMG8 PE=1 SV=1	SMG8	2.25675	0.0193129	up
AG vs CG	Q9H0K6	Pseudouridylate synthase PUS7L OS=Homo sapiens OX=9606 GN=PUS7L PE=1 SV=1	PUS7L	1.94325	3.65987e-10	up
AG vs CG	P02743	Serum amyloid P-component OS=Homo sapiens OX=9606 GN=APCS PE=1 SV=2	APCS	1.79827	0.000701434	up
AG vs CG	P01718	Immunoglobulin lambda variable 3-27 OS=Homo sapiens OX=9606 GN=IGLV3-27 PE=1 SV=2	IGLV3-27	1.75927	0.000596993	up
AG vs CG	P04080	Cystatin-B OS=Homo sapiens OX=9606 GN=CSTB PE=1 SV=2	CSTB	1.72882	0.00915418	up
AG vs CG	Q4G0P3	Hydrocephalus-inducing protein homolog OS=Homo sapiens OX=9606 GN=HYDIN PE=1 SV=3	HYDIN	1.71665	7.66485e-06	up
AG vs CG	Q14766	Latent-transforming growth factor beta-binding protein 1 OS=Homo sapiens OX=9606 GN=LTBP1 PE=1 SV=4	LTBP1	1.67516	0.0304029	up
AG vs CG	Q9NP80	Calcium-independent phospholipase A2-gamma OS=Homo sapiens OX=9606 GN=PNPLA8 PE=1 SV=1	PNPLA8	1.64651	7.79831e-05	up
AG vs CG	Q8NAA6	Putative uncharacterized protein encoded by LINC02694 OS=Homo sapiens OX=9606 GN=LINC02694 PE=5 SV=1	LINC02694	1.63013	1.27601e-07	up
AG vs CG	A0A087WWT3	Albumin OS=Homo sapiens OX=9606 GN=ALB PE=1 SV=1	ALB	1.60827	0.000178795	up
AG vs CG	A0A0C4DH25	Immunoglobulin kappa variable 3D-20 OS=Homo sapiens OX=9606 GN=IGKV3D-20 PE=3 SV=1	IGKV3D-20	1.5611	2.56055e-05	up
AG vs CG	P13639	Elongation factor 2 OS=Homo sapiens OX=9606 GN=EEF2 PE=1 SV=4	EEF2	1.5469	0.0304407	up
AG vs CG	A0A2R8Y5S3	TSC complex subunit 1 OS=Homo sapiens OX=9606 GN=TSC1 PE=1 SV=1	TSC1	1.53546	0.00429092	up
AG vs CG	A0A075B6I4	Immunoglobulin lambda variable 10-54 OS=Homo sapiens OX=9606 GN=IGLV10-54 PE=3 SV=1	IGLV10-54	1.53037	0.0457966	up
AG vs CG	P0DJI8	Serum amyloid A-1 protein OS=Homo sapiens OX=9606 GN=SAA1 PE=1 SV=1	SAA1	0.294717	3.14098e-05	down
AG vs CG	Q96PY6	Serine/threonine-protein kinase Nek1 OS=Homo sapiens OX=9606 GN=NEK1 PE=1 SV=2	NEK1	0.428122	0.000210559	down
AG vs CG	P0DJI9	Serum amyloid A-2 protein OS=Homo sapiens OX=9606 GN=SAA2 PE=1 SV=1	SAA2	0.506368	0.0413011	down
AG vs CG	P08294	Extracellular superoxide dismutase [Cu-Zn] OS=Homo sapiens OX=9606 GN=SOD3 PE=1 SV=2	SOD3	0.592943	0.00170616	down
AG vs CG	A0A1B0GVG6	Testis-expressed protein 54 OS=Homo sapiens OX=9606 GN=TEX54 PE=2 SV=1	TEX54	0.605802	0.0320635	down
AG vs CG	Q9H5P4	PDZ domain-containing protein 7 OS=Homo sapiens OX=9606 GN=PDZD7 PE=1 SV=2	PDZD7	0.622137	0.00559418	down
AG vs CG	Q08830	Fibrinogen-like protein 1 OS=Homo sapiens OX=9606 GN=FGL1 PE=1 SV=3	FGL1	0.629675	0.000456544	down
AG vs CG	P00915	Carbonic anhydrase 1 OS=Homo sapiens OX=9606 GN=CA1 PE=1 SV=2	CA1	0.632608	0.0123059	down
AG vs CG	P06703	Protein S100-A6 OS=Homo sapiens OX=9606 GN=S100A6 PE=1 SV=1	S100A6	0.666027	0.0140263	down
AG1 vs TG	Q9H0K6	Pseudouridylate synthase PUS7L OS=Homo sapiens OX=9606 GN=PUS7L PE=1 SV=1	PUS7L	2.80464	3.40154e-06	up
AG1 vs TG	D6RAB7	ATP binding cassette subfamily C member 3 OS=Homo sapiens OX=9606 GN=ABCC3 PE=1 SV=1	ABCC3	2.28682	0.000181613	up
AG1 vs TG	A0A087WWT3	Albumin OS=Homo sapiens OX=9606 GN=ALB PE=1 SV=1	ALB	2.24717	1.12867e-05	up
AG1 vs TG	P15848	Arylsulfatase B OS=Homo sapiens OX=9606 GN=ARSB PE=1 SV=1	ARSB	2.17911	0.00817114	up
AG1 vs TG	P02743	Serum amyloid P-component OS=Homo sapiens OX=9606 GN=APCS PE=1 SV=2	APCS	2.06487	0.00137666	up
AG1 vs TG	Q6UY14	ADAMTS-like protein 4 OS=Homo sapiens OX=9606 GN=ADAMTSL4 PE=1 SV=2	ADAMTSL4	2.03226	4.65279e-07	up
AG1 vs TG	P80723	Brain acid soluble protein 1 OS=Homo sapiens OX=9606 GN=BASP1 PE=1 SV=2	BASP1	1.9647	1.11065e-05	up
AG1 vs TG	Q96QR1	Secretoglobin family 3A member 1 OS=Homo sapiens OX=9606 GN=SCGB3A1 PE=1 SV=2	SCGB3A1	1.80563	0.0207579	up
AG1 vs TG	Q96P63	Serpin B12 OS=Homo sapiens OX=9606 GN=SERPINB12 PE=1 SV=1	SERPINB12	1.78336	0.0213635	up
AG1 vs TG	Q06830	Peroxiredoxin-1 OS=Homo sapiens OX=9606 GN=PRDX1 PE=1 SV=1	PRDX1	1.78226	0.00500217	up
AG1 vs TG	Q6YHK3	CD109 antigen OS=Homo sapiens OX=9606 GN=CD109 PE=1 SV=2	CD109	1.73479	4.42764e-05	up
AG1 vs TG	A0A0C4DH25	Immunoglobulin kappa variable 3D-20 OS=Homo sapiens OX=9606 GN=IGKV3D-20 PE=3 SV=1	IGKV3D-20	1.73069	0.000444341	up
AG1 vs TG	Q3SYC2	2-acylglycerol O-acyltransferase 2 OS=Homo sapiens OX=9606 GN=MOGAT2 PE=1 SV=2	MOGAT2	1.72814	0.0273122	up
AG1 vs TG	A0A075B6H7	Probable non-functional immunoglobulin kappa variable 3-7 OS=Homo sapiens OX=9606 GN=IGKV3-7 PE=1 SV=1	IGKV3-7	1.7093	1.30813e-05	up
AG1 vs TG	A0A075B6S9	Probable non-functional immunoglobulinn kappa variable 1-37 OS=Homo sapiens OX=9606 GN=IGKV1-37 PE=1 SV=7	IGKV1-37	1.70429	0.0236127	up
AG1 vs TG	P62826	GTP-binding nuclear protein Ran OS=Homo sapiens OX=9606 GN=RAN PE=1 SV=3	RAN	1.67047	0.00417406	up
AG1 vs TG	P62736	Actin, aortic smooth muscle OS=Homo sapiens OX=9606 GN=ACTA2 PE=1 SV=1	ACTA2	1.63418	0.0446409	up
AG1 vs TG	Q13769	THO complex subunit 5 homolog OS=Homo sapiens OX=9606 GN=THOC5 PE=1 SV=2	THOC5	1.63417	0.000931473	up
AG1 vs TG	A0A0B4J1X5	Immunoglobulin heavy variable 3-74 OS=Homo sapiens OX=9606 GN=IGHV3-74 PE=3 SV=1	IGHV3-74	1.56358	0.0015208	up
AG1 vs TG	A0A0J9YY99	Ig-like domain-containing protein (Fragment) OS=Homo sapiens OX=9606 PE=1 SV=1	--	1.53782	0.0191214	up
AG1 vs TG	A0A075B6J9	Immunoglobulin lambda variable 2-18 OS=Homo sapiens OX=9606 GN=IGLV2-18 PE=3 SV=2	IGLV2-18	1.53384	0.0222528	up
AG1 vs TG	Q9UNN8	Endothelial protein C receptor OS=Homo sapiens OX=9606 GN=PROCR PE=1 SV=1	PROCR	1.51943	0.000377175	up
AG1 vs TG	Q9H8L6	Multimerin-2 OS=Homo sapiens OX=9606 GN=MMRN2 PE=1 SV=2	MMRN2	1.50656	2.46689e-05	up
AG1 vs TG	P0DJI8	Serum amyloid A-1 protein OS=Homo sapiens OX=9606 GN=SAA1 PE=1 SV=1	SAA1	0.14853	2.47879e-05	down
AG1 vs TG	P01763	Immunoglobulin heavy variable 3-48 OS=Homo sapiens OX=9606 GN=IGHV3-48 PE=1 SV=2	IGHV3-48	0.297051	0.000689685	down
AG1 vs TG	P0DJI9	Serum amyloid A-2 protein OS=Homo sapiens OX=9606 GN=SAA2 PE=1 SV=1	SAA2	0.302974	0.0199583	down
AG1 vs TG	Q96PY6	Serine/threonine-protein kinase Nek1 OS=Homo sapiens OX=9606 GN=NEK1 PE=1 SV=2	NEK1	0.316105	0.00127941	down
AG1 vs TG	Q8IYE1	Coiled-coil domain-containing protein 13 OS=Homo sapiens OX=9606 GN=CCDC13 PE=1 SV=2	CCDC13	0.341832	0.0283132	down
AG1 vs TG	P08670	Vimentin OS=Homo sapiens OX=9606 GN=VIM PE=1 SV=4	VIM	0.385646	0.00338769	down
AG1 vs TG	O60306	RNA helicase aquarius OS=Homo sapiens OX=9606 GN=AQR PE=1 SV=4	AQR	0.445091	9.25217e-05	down
AG1 vs TG	O60488	Long-chain-fatty-acid--CoA ligase 4 OS=Homo sapiens OX=9606 GN=ACSL4 PE=1 SV=2	ACSL4	0.494595	0.0114444	down
AG1 vs TG	P06703	Protein S100-A6 OS=Homo sapiens OX=9606 GN=S100A6 PE=1 SV=1	S100A6	0.503942	0.0200186	down
AG1 vs TG	Q08830	Fibrinogen-like protein 1 OS=Homo sapiens OX=9606 GN=FGL1 PE=1 SV=3	FGL1	0.552622	0.00165067	down
AG1 vs TG	P78386	Keratin, type II cuticular Hb5 OS=Homo sapiens OX=9606 GN=KRT85 PE=1 SV=1	KRT85	0.637737	0.000386085	down
AG1 vs TG	Q9Y4L1	Hypoxia up-regulated protein 1 OS=Homo sapiens OX=9606 GN=HYOU1 PE=1 SV=1	HYOU1	0.646519	0.000147103	down
AG1 vs TG	Q9C0B2	Cilia- and flagella-associated protein 74 OS=Homo sapiens OX=9606 GN=CFAP74 PE=2 SV=3	CFAP74	0.651312	7.55111e-06	down
TG vs CG	Q13939	Calicin OS=Homo sapiens OX=9606 GN=CCIN PE=1 SV=3	CCIN	2.28761	0.0456346	up
TG vs CG	P02452	Collagen alpha-1(I) chain OS=Homo sapiens OX=9606 GN=COL1A1 PE=1 SV=6	COL1A1	2.01792	0.00237619	up
TG vs CG	P11226	Mannose-binding protein C OS=Homo sapiens OX=9606 GN=MBL2 PE=1 SV=2	MBL2	1.81211	0.0107816	up
TG vs CG	P32119	Peroxiredoxin-2 OS=Homo sapiens OX=9606 GN=PRDX2 PE=1 SV=5	PRDX2	1.75348	0.00426591	up
TG vs CG	Q96QR1	Secretoglobin family 3A member 1 OS=Homo sapiens OX=9606 GN=SCGB3A1 PE=1 SV=2	SCGB3A1	1.72117	0.00890722	up
TG vs CG	P40197	Platelet glycoprotein V OS=Homo sapiens OX=9606 GN=GP5 PE=1 SV=1	GP5	1.69889	0.0410475	up
TG vs CG	Q99983	Osteomodulin OS=Homo sapiens OX=9606 GN=OMD PE=1 SV=1	OMD	1.69781	0.0451494	up
TG vs CG	P00918	Carbonic anhydrase 2 OS=Homo sapiens OX=9606 GN=CA2 PE=1 SV=2	CA2	1.63075	0.0035267	up
TG vs CG	P62826	GTP-binding nuclear protein Ran OS=Homo sapiens OX=9606 GN=RAN PE=1 SV=3	RAN	1.58219	0.00219104	up
TG vs CG	P02042	Hemoglobin subunit delta OS=Homo sapiens OX=9606 GN=HBD PE=1 SV=2	HBD	1.58006	0.0281157	up
TG vs CG	P00915	Carbonic anhydrase 1 OS=Homo sapiens OX=9606 GN=CA1 PE=1 SV=2	CA1	1.57768	0.0183037	up
TG vs CG	Q5T750	Skin-specific protein 32 OS=Homo sapiens OX=9606 GN=XP32 PE=1 SV=1	XP32	1.55378	3.60204e-05	up
TG vs CG	Q9UBG0	C-type mannose receptor 2 OS=Homo sapiens OX=9606 GN=MRC2 PE=1 SV=2	MRC2	1.5261	0.000131977	up
TG vs CG	P08758	Annexin A5 OS=Homo sapiens OX=9606 GN=ANXA5 PE=1 SV=2	ANXA5	1.52296	0.00178774	up
TG vs CG	A0A087WSZ0	Immunoglobulin kappa variable 1D-8 OS=Homo sapiens OX=9606 GN=IGKV1D-8 PE=3 SV=6	IGKV1D-8	1.5068	0.0373275	up
TG vs CG	P08670	Vimentin OS=Homo sapiens OX=9606 GN=VIM PE=1 SV=4	VIM	0.429391	0.000147979	down
TG vs CG	A0A0C4DH67	Immunoglobulin kappa variable 1-8 OS=Homo sapiens OX=9606 GN=IGKV1-8 PE=3 SV=1	IGKV1-8	0.44967	0.041861	down
TG vs CG	Q7Z6R9	Transcription factor AP-2-delta OS=Homo sapiens OX=9606 GN=TFAP2D PE=1 SV=1	TFAP2D	0.451491	0.0486579	down
TG vs CG	O60506	Heterogeneous nuclear ribonucleoprotein Q OS=Homo sapiens OX=9606 GN=SYNCRIP PE=1 SV=2	SYNCRIP	0.48501	0.0165644	down
TG vs CG	P22392	Nucleoside diphosphate kinase B OS=Homo sapiens OX=9606 GN=NME2 PE=1 SV=1	NME2	0.494822	0.00972468	down
TG vs CG	O60306	RNA helicase aquarius OS=Homo sapiens OX=9606 GN=AQR PE=1 SV=4	AQR	0.535398	0.00088036	down
TG vs CG	P68363	Tubulin alpha-1B chain OS=Homo sapiens OX=9606 GN=TUBA1B PE=1 SV=1	TUBA1B	0.623552	0.0391276	down
TG vs CG	Q13093	Platelet-activating factor acetylhydrolase OS=Homo sapiens OX=9606 GN=PLA2G7 PE=1 SV=1	PLA2G7	0.629767	5.10528e-05	down
TG vs CG	P07900	Heat shock protein HSP 90-alpha OS=Homo sapiens OX=9606 GN=HSP90AA1 PE=1 SV=5	HSP90AA1	0.6374	0.0110595	down
TG vs CG	P04259	Keratin, type II cytoskeletal 6B OS=Homo sapiens OX=9606 GN=KRT6B PE=1 SV=5	KRT6B	0.637513	0.0229729	down
TG vs CG	P01344	Insulin-like growth factor II OS=Homo sapiens OX=9606 GN=IGF2 PE=1 SV=1	IGF2	0.638621	0.00498563	down
TG vs CG	P54108	Cysteine-rich secretory protein 3 OS=Homo sapiens OX=9606 GN=CRISP3 PE=1 SV=1	CRISP3	0.644288	0.000911119	down
TG vs CG	A0A2R8Y5S3	TSC complex subunit 1 OS=Homo sapiens OX=9606 GN=TSC1 PE=1 SV=1	TSC1	0.644439	0.0209069	down
TG vs CG	A0A0B4J1U7	Immunoglobulin heavy variable 6-1 OS=Homo sapiens OX=9606 GN=IGHV6-1 PE=3 SV=1	IGHV6-1	0.649663	0.00438794	down
TG vs CG	A0A075B7E8	Immunoglobulin heavy variable 3/OR16-13 (non-functional) (Fragment) OS=Homo sapiens OX=9606 GN=IGHV3OR16-13 PE=1 SV=1	IGHV3OR16-13	0.65288	0.00978075	down
TG vs CG	Q8NAA6	Putative uncharacterized protein encoded by LINC02694 OS=Homo sapiens OX=9606 GN=LINC02694 PE=5 SV=1	LINC02694	0.659161	2.96399e-06	down
TG vs CG	P55103	Inhibin beta C chain OS=Homo sapiens OX=9606 GN=INHBC PE=2 SV=1	INHBC	0.664735	1.65017e-05	down
