# Supplementary material for: Integrated plasma metabolomic and proteomic analysis uncover the effects and mechanisms of isotretinoin in severe acne
Source: Front Pharmacol. 2025 Aug 8;16:1590820. doi: 10.3389/fphar.2025.1590820 (PMC12370517; doi:10.3389/fphar.2025.1590820)
Supplement: Supplementary file 2 [file Table1.xlsx]

## Sheet: 1
DEMs with abnormalities and correction trends
Index	Compounds	Class I	Class II	VIP (AGvsCG)	P-value (AGvsCG)	Fold_Change (AGvsCG)	Log2FC (AGvsCG)	Type (AGvsCG)	VIP (TGvsAG1)	P-value (TGvsAG1)	Fold_Change (TGvsAG1)	Log2FC (TGvsAG1)	Type (TGvsAG1)	Type (TGvsCG)
MEDP2706	Diisooctyl phthalate	Aldehyde,Ketones,Esters	Esters	2.16245	0.018938	5.07514	2.34345	up	2.50106	0.0204971	0.118009	-3.08303	down	/
MEDP0408	11-Cis-Retinol	CoEnzyme and vitamins	CoEnzyme and vitamins	1.91323	0.030591	3.63983	1.86387	up	2.53504	0.0304312	0.140247	-2.83396	down	/
MEDP2010	p-Hydroxyphenylethanolamine	Alcohol and amines	Amines	2.65214	0.00373254	3.2137	1.68424	up	2.78336	0.0102296	0.204705	-2.28838	down	/
MEDP2226	Bovinic acid	FA	FFA	1.97897	0.0157043	2.7492	1.45901	up	2.62897	0.0146951	0.234355	-2.09323	down	/
MEDP0513	Hexadecanamide	Alcohol and amines	Amines	2.38621	0.00690551	2.73602	1.45208	up	2.53282	0.0138787	0.256786	-1.96136	down	/
MEDP1040	N-(2-hydroxyethyl)stearamide	Alcohol and amines	Amines	2.43853	0.00389209	2.46313	1.3005	up	2.68211	0.00693478	0.297624	-1.74844	down	/
MEDP1744	Astaxanthin	Others	Others	2.40121	0.00247012	2.11711	1.0821	up	2.8333	0.0031841	0.364286	-1.45686	down	/
MEDP2810	n-Oleoylethanolamine	FA	Others	2.65433	0.000905995	2.66885	1.41622	up	2.35278	0.00855192	0.366369	-1.44863	down	up
MEDN0241	Vitamin D3	CoEnzyme and vitamins	CoEnzyme and vitamins	2.56503	0.0020664	1.95696	0.968613	up	2.77132	0.00642922	0.401423	-1.31681	down	/
MEDP0143	Biotin	CoEnzyme and vitamins	CoEnzyme and vitamins	2.58479	0.00104906	1.88274	0.912833	up	2.89653	0.00340828	0.413012	-1.27575	down	/
MEDP1670	Gly-Gly-Phe	Amino acid and Its metabolites	Small Peptide	2.22175	0.00595094	1.61438	0.690979	up	2.62015	0.006563	0.454596	-1.13734	down	/
MEDP1795	Palmitoylethanolamide（PEA）	Alcohol and amines	Amines	2.68179	0.000539437	1.87575	0.907471	up	2.46449	0.00706114	0.489249	-1.03136	down	/
MEDP2705	Hexadecanal	Aldehyde,Ketones,Esters	Aldehydes	1.35493	0.020406	1.68192	0.750113	up	1.60468	0.0359843	0.493778	-1.01807	down	/
MEDN1908	5-Carboxyvanillic Acid	Organic acid and Its derivatives	Organic acid and Its derivatives	1.92455	0.00723888	1.46827	0.554114	up	2.74252	0.00190292	0.523543	-0.933621	down	/
MEDP2796	7-Ketocholesterol	Hormones and hormone related compounds	Hormones and hormone related compounds	1.57183	0.0245904	1.41142	0.497147	up	2.34605	0.00796929	0.546593	-0.871462	down	/
MEDP2048	N-Palmitoylglycine	Amino acid and Its metabolites	Amino acid derivatives	2.42437	0.000765547	1.49252	0.577746	up	2.60688	0.00303858	0.581163	-0.782984	down	/
MEDP2864	Carnitine C26:1	FA	CAR	1.58438	0.00692414	1.40571	0.491296	up	1.98606	0.0137909	0.600421	-0.735954	down	/
MEDP0277	Methyl Indole-3-Acetate	Heterocyclic compounds	Indole and Its derivatives	3.31181	1.31381e-13	1.99914	0.999379	up	2.4599	0.00263826	0.623372	-0.681834	down	/
MEDN2417	FFA(16:4)	FA	FFA	1.39006	0.0273319	1.25383	0.326337	up	1.98906	0.012929	0.637009	-0.650614	down	/
MEDP2345	His-Val	Amino acid and Its metabolites	Small Peptide	1.95984	0.000389973	1.59696	0.675329	up	1.97174	0.0137395	0.66198	-0.59514	down	/
LIPID-P-0794	TG(15:0_17:0_18:0)	GL	TG	1.70977	0.000913799	1.61094	0.687903	up	1.68476	0.0217651	0.673844	-0.569513	down	/
MEDP0777	Diethyl-malonate	Aldehyde,Ketones,Esters	Esters	2.19654	0.000634979	1.56351	0.644788	up	2.09163	0.0207688	0.677159	-0.562433	down	/
MEDP2066	Triethylenetetramine	Alcohol and amines	Polyamines	2.58368	1.23584e-06	1.45996	0.545926	up	2.6029	9.55522e-05	0.680381	-0.555585	down	/
MEDN2123	Lys-Thr	Amino acid and Its metabolites	Small Peptide	1.53057	0.027025	1.18004	0.238833	up	2.47705	0.00435423	0.68467	-0.546519	down	down
MEDP2266	Inositol 1,3,4-trisphosphate	Organic acid and Its derivatives	Phosphoric acids	2.57346	3.14473e-05	1.31317	0.393053	up	2.63706	0.00159093	0.702395	-0.509646	down	/
MEDP2743	Huperzine A	Alcohol and amines	Amines	3.45066	3.12975e-15	2.55865	1.35538	up	2.05406	0.0244006	0.704595	-0.505134	down	up
MEDP0654	2-Phenylacetamide	Benzene and substituted derivatives	Benzene and substituted derivatives	2.78935	3.63827e-07	1.6858	0.753429	up	1.79943	0.0359486	0.708698	-0.496756	down	/
MEDP2576	Val-His	Amino acid and Its metabolites	Small Peptide	1.15066	0.0282422	1.3049	0.383937	up	1.99437	0.0160862	0.713473	-0.48707	down	/
MEDP2326	Cyclocreatine	Nucleotide and Its metabolites	Nucleotide and Its metabolites	1.98921	0.00315117	1.33587	0.417783	up	1.97414	0.0253908	0.720141	-0.47365	down	/
LIPID-P-0810	TG(16:0_16:0_24:0)	GL	TG	2.19493	0.000243181	1.43124	0.517265	up	2.41689	0.00771043	0.732956	-0.448201	down	up
MEDP1194	Calcitriol	Alcohol and amines	Alcohols	1.37565	0.0386118	1.20293	0.266554	up	1.7828	0.0318589	0.742237	-0.430048	down	/
MEDP0789	2-Pentyl-3-phenyl-2-propenal	Aldehyde,Ketones,Esters	Aldehydes	2.40644	0.00017939	1.23519	0.304729	up	2.77108	0.000319876	0.744525	-0.425607	down	/
LIPID-P-0816	TG(18:0_20:0_22:0)	GL	TG	2.47772	0.000399956	1.3371	0.419105	up	1.93536	0.0347296	0.744831	-0.425015	down	/
LIPID-P-1381	PE(P-22:1_20:4)	GP	PE-P	1.66584	0.00602104	1.3826	0.467384	up	1.73035	0.033431	0.759758	-0.396389	down	/
MEDP2068	Hexaethylene-glycol	Alcohol and amines	Alcohols	2.59888	1.11823e-05	1.2581	0.331242	up	2.7892	2.34067e-05	0.766064	-0.384463	down	/
MEDP1171	Butenoyl-PAF	Others	Others	1.36364	0.0412505	1.15971	0.21377	up	1.92909	0.0176528	0.780257	-0.357979	down	/
LIPID-N-0609	CerP(d18:1/18:1)	SP	CerP	1.59352	0.0396355	1.16725	0.223107	up	2.10628	0.00975956	0.781184	-0.356267	down	/
MEDP2033	Ethyl 3-Indoleacetate	Heterocyclic compounds	Indole and Its derivatives	2.96931	1.28173e-08	1.3213	0.40196	up	2.5093	0.00118486	0.801064	-0.32001	down	/
MEDP2302	N-Acetyl-L-methionine	Amino acid and Its metabolites	Amino acid derivatives	3.02334	8.77593e-07	1.43832	0.524382	up	1.85258	0.0267394	0.808703	-0.306318	down	up
MEDP0186	L-Thyroxine	Hormones and hormone related compounds	Hormones and hormone related compounds	2.83316	1.18274e-07	1.32276	0.403548	up	2.2313	0.00571199	0.808848	-0.30606	down	/
MEDN2295	Estradiol cypionate	Hormones and hormone related compounds	Hormones and hormone related compounds	1.56647	0.0331733	1.11588	0.158188	up	2.39712	0.000664383	0.809845	-0.304283	down	/
LIPID-P-0095	SPH(d16:1)	SP	SPH	3.35906	2.47128e-10	1.45388	0.539911	up	2.58092	0.000553529	0.809851	-0.304272	down	up
LIPID-P-0814	TG(16:0_18:0_24:0)	GL	TG	3.2218	1.6487e-09	1.46837	0.554217	up	3.01159	3.8024e-05	0.81124	-0.301799	down	up
MEDP1098	Methoxyindoleacetic Acid	Heterocyclic compounds	Indole and Its derivatives	3.12557	3.52995e-10	1.5539	0.635898	up	2.15149	0.00850555	0.812604	-0.299376	down	/
MEDP0858	Phosphoenolpyruvate	Organic acid and Its derivatives	Phosphoric acids	1.88427	0.000796989	1.18098	0.239989	up	2.32108	0.00115399	0.813046	-0.29859	down	/
MEDP1247	1-Deoxyvaleric acid	Organic acid and Its derivatives	Organic acid and Its derivatives	2.96722	1.31658e-06	1.22223	0.289518	up	2.90835	0.000106292	0.813378	-0.298002	down	up
LIPID-P-0804	TG(18:0_18:0_18:0)	GL	TG	3.00131	2.4337e-08	1.37592	0.460396	up	2.13239	0.00696755	0.818869	-0.288295	down	up
MEDP0668	m-Cresol	Benzene and substituted derivatives	Phenolics	1.65851	0.000924922	1.18893	0.249669	up	1.7159	0.0186975	0.819587	-0.28703	down	/
LIPID-P-0005	Carnitine C5:0	FA	CAR	3.05443	1.58661e-07	1.4836	0.569104	up	2.16288	0.00610836	0.821806	-0.28313	down	up
LIPID-P-0019	Carnitine C12:1-2OH	FA	CAR	3.35161	1.45729e-12	1.31907	0.399526	up	2.50762	0.000419568	0.832726	-0.264087	down	up
MEDP1763	Guanidine	Alcohol and amines	Polyamines	1.24668	0.0186614	1.13917	0.187987	up	1.5564	0.0331945	0.846767	-0.239963	down	/
MEDP2494	Thr-Arg	Amino acid and Its metabolites	Small Peptide	1.77425	0.00314268	1.12558	0.170664	up	2.22449	0.00532222	0.867564	-0.204958	down	/
MEDP2758	N-(2-Hydroxyethyl)pentadecanamide	FA	Others	2.00627	0.000423398	1.15902	0.212904	up	1.93962	0.0108378	0.869415	-0.201883	down	/
MEDP2688	methylcarbamyl PAF	FA	Others	2.2703	0.000949893	1.10867	0.148824	up	2.32336	0.00904964	0.870657	-0.199824	down	up
MEDP0535	Triethyl-phosphate	Organic acid and Its derivatives	Phosphoric acids	2.74706	4.70044e-06	1.18383	0.24346	up	2.31753	0.00698977	0.870954	-0.199332	down	up
MEDN1125	N,N′-dicyclohexylcarbodiimide	Alcohol and amines	Polyamines	1.65378	0.00467007	1.13056	0.177039	up	1.70472	0.0468157	0.882876	-0.179718	down	/
MEDP1064	9-Fluorenol	Alcohol and amines	Alcohols	2.77233	1.89388e-06	1.2178	0.28428	up	2.1737	0.0125506	0.883578	-0.178571	down	up
MEDP2703	4-Hydroxy-4-(pyridin-2-yl)butan-2-one	Heterocyclic compounds	Pyridine and pyridine derivatives	2.74082	2.23521e-07	1.17231	0.229351	up	2.74342	0.000115343	0.884073	-0.177763	down	up
MEDP2626	Methyl caffeate	Benzene and substituted derivatives	Benzene and substituted derivatives	1.76568	0.00125547	1.17426	0.23175	up	2.10972	0.0062782	0.886013	-0.1746	down	up
LIPID-P-0011	Carnitine C6-2OH	FA	CAR	3.20038	1.99523e-09	1.22221	0.289494	up	2.44257	0.00106711	0.888497	-0.170561	down	up
LIPID-P-0276	MG(18:0)	GL	MG	3.20998	3.2015e-10	1.29355	0.371334	up	2.68929	0.000182177	0.890256	-0.167707	down	up
LIPID-N-1164	PG(18:1_21:1)	GP	PG	1.93715	0.00543849	1.11166	0.152715	up	2.10921	0.00997608	0.89312	-0.163074	down	/
MEDP1495	3-Methoxyphenylacetic acid	Organic acid and Its derivatives	Organic acid and Its derivatives	2.78579	3.16451e-08	1.1727	0.229839	up	2.67432	0.000197538	0.893502	-0.162458	down	up
MEDP2211	4-(4-Hydroxyaniline)-6,7-Dimethoxyquinazoline-JANEX-1	Benzene and substituted derivatives	Benzene and substituted derivatives	2.433	4.1941e-06	1.14063	0.189833	up	2.46898	0.0007224	0.893686	-0.16216	down	/
MEDP2059	Androstenediol	Hormones and hormone related compounds	Hormones and hormone related compounds	3.09121	6.73388e-12	1.16177	0.216323	up	2.933	7.69495e-05	0.893746	-0.162064	down	up
MEDP2760	MG(0:0/i-18:0/0:0)	GL	MG	2.49577	4.3805e-06	1.12312	0.167506	up	2.54037	0.000611621	0.894178	-0.161366	down	/
LIPID-P-0030	Carnitine C5:1-2OH	FA	CAR	2.90205	4.01318e-08	1.34767	0.430469	up	1.77958	0.036846	0.90064	-0.150977	down	up
LIPID-P-0479	PC(14:0_16:1)	GP	PC	2.57959	8.64889e-05	1.2283	0.296661	up	1.63985	0.0472603	0.903702	-0.146082	down	/
LIPID-P-0802	TG(17:0_18:0_18:0)	GL	TG	3.02556	1.17488e-08	1.32964	0.411033	up	1.60916	0.0469245	0.912	-0.132894	down	up
MEDP1857	Eicosanoyl-EA	Organic acid and Its derivatives	Organic acid and Its derivatives	2.67954	1.88121e-07	1.1203	0.163886	up	2.64519	0.000275319	0.912951	-0.13139	down	/
MEDP1131	Arachidyl-glycine	Alcohol and amines	Amines	1.70432	0.0187812	2.38059	1.25132	up	2.64519	0.000275319	0.912951	-0.13139	down	/
MEDP0064	N-Acetylcysteine	Amino acid and Its metabolites	Amino acid derivatives	1.11599	0.0323726	1.06548	0.091499	up	1.75862	0.0377068	0.924884	-0.112656	down	/
MEDP0314	Guanidinoethyl Sulfonate	Organic acid and Its derivatives	Sulfonic acids	2.21785	0.000141973	1.1614	0.215859	up	1.61059	0.0427419	0.93258	-0.1007	down	/
MEDP0892	Pyrocatechol	Benzene and substituted derivatives	Phenolics	2.2194	2.93407e-05	1.07705	0.10709	up	2.33794	0.00223941	0.937175	-0.0936098	down	/
MEDP2696	Traumatin	Organic acid and Its derivatives	Organic acid and Its derivatives	2.92237	5.81499e-09	1.11787	0.160755	up	2.22959	0.00449922	0.938101	-0.0921842	down	up
MEDP0526	6-Dimethylaminopurine	Nucleotide and Its metabolites	Nucleotide and Its metabolites	2.63912	8.85694e-07	1.12998	0.176297	up	1.74659	0.0323586	0.94086	-0.0879487	down	up
LIPID-N-1428	PI(12:0_22:4)	GP	PI	2.18132	0.000567153	1.08484	0.117483	up	1.65531	0.0445513	0.944806	-0.0819099	down	up
MEDP0669	3-Chloroaniline	Benzene and substituted derivatives	Benzene and substituted derivatives	2.54122	3.39579e-07	1.08965	0.123859	up	1.81324	0.0308417	0.965202	-0.051097	down	up
MEDP2285	NSC-23766	Benzene and substituted derivatives	Benzene and substituted derivatives	2.14018	0.00651576	0.669993	-0.577783	down	3.17848	2.15771e-08	3.84529	1.94309	up	/
MEDN0278	2,6-Diaminopimelic acid	Organic acid and Its derivatives	Organic acid and Its derivatives	2.2933	0.000161858	0.605577	-0.723619	down	2.93891	5.8534e-05	2.18396	1.12695	up	/
LIPID-P-1139	TG(17:1_18:2_18:3)	GL	TG	1.55707	0.0261072	0.660608	-0.598133	down	2.04909	0.0399405	2.12734	1.08905	up	/
MEDN2385	LPS(20:0)	GP	LPS	2.04338	0.000842853	0.697176	-0.520405	down	2.37038	0.00180584	1.76962	0.823443	up	/
LIPID-P-2342	TG(17:0_18:2_18:3)	GL	TG	1.32058	0.0391025	0.693085	-0.528896	down	1.7323	0.0359706	1.75447	0.811032	up	/
LIPID-P-2312	TG(16:0_17:2_20:4)	GL	TG	1.20829	0.0286051	0.684037	-0.547854	down	2.35719	0.00235862	1.73824	0.797629	up	/
MEDN2386	LPS(20:1)	GP	LPS	2.23474	0.000140431	0.664784	-0.589043	down	2.39414	0.00177622	1.67484	0.744027	up	/
MEDN2310	1-arachidonoyl-2-hydroxy-sn-glycero-3-phosphate	GP	LPA	2.09505	0.000524197	0.739682	-0.435022	down	2.88029	1.19457e-05	1.67445	0.743686	up	/
MEDN2260	Salidroside	Benzene and substituted derivatives	Benzene and substituted derivatives	1.80495	0.00750986	0.708267	-0.497636	down	2.23483	0.00478819	1.67238	0.7419	up	/
LIPID-P-0130	Cer(d16:1/23:0)	SP	Cer-NS	1.31281	0.00616291	0.620807	-0.687784	down	1.64342	0.0139852	1.63792	0.711868	up	/
MEDP0336	LPC(0:0/14:0)	GP	LPC	1.39926	0.0163074	0.73012	-0.453795	down	1.979	0.0183399	1.50795	0.592593	up	/
LIPID-P-0131	Cer(d16:1/24:0)	SP	Cer-NS	1.4811	0.0170242	0.753394	-0.408524	down	1.99458	0.0154663	1.45584	0.541848	up	/
MEDN0536	estrone 3-sulfate	Hormones and hormone related compounds	Hormones and hormone related compounds	2.18064	0.0103025	0.730258	-0.453522	down	2.97084	9.77253e-06	1.43119	0.517218	up	/
LIPID-N-0205	PC(15:0_16:0)	GP	PC	1.62863	0.00278473	0.620778	-0.68785	down	2.06232	0.0089895	1.42857	0.514572	up	/
MEDP2249	BAY-41-8543	Benzene and substituted derivatives	Benzene and substituted derivatives	1.76879	0.00131677	0.757427	-0.400822	down	2.08619	0.00379938	1.40395	0.489493	up	/
MEDN1098	2-ethyl-2-hydroxybutyric acid	Organic acid and Its derivatives	Organic acid and Its derivatives	1.73368	0.0208663	0.817741	-0.290284	down	2.03007	0.0234341	1.36499	0.448889	up	/
MEDN2341	6-Phosphogluconic acid	Organic acid and Its derivatives	Phosphoric acids	1.95585	0.00563698	0.77491	-0.367899	down	2.20316	0.00615446	1.35772	0.441183	up	/
MEDN1513	5-Hydroxy-2'-deoxyuridine	Nucleotide and Its metabolites	Nucleotide and Its metabolites	1.92506	0.00167935	0.774195	-0.369232	down	2.09186	0.0166947	1.31662	0.396836	up	/
MEDN0235	N-Acetyl-D-Glucosamine	Carbohydrates and Its metabolites	Sugar derivatives	1.84305	0.00119128	0.759931	-0.39606	down	1.59114	0.0418203	1.31544	0.395547	up	/
MEDN2286	LPE(O-18:1/0:0)	GP	LPE	1.62699	0.00861224	0.758886	-0.398045	down	1.58911	0.0481719	1.29829	0.376611	up	/
MEDN2093	Levulinic acid	Organic acid and Its derivatives	Organic acid and Its derivatives	2.00008	0.013498	0.787779	-0.344137	down	2.08384	0.0161681	1.28598	0.362865	up	/
MEDN1268	LPE(22:5/0:0)	GP	LPE	1.18013	0.0313087	0.825555	-0.276564	down	2.0235	0.0169995	1.28226	0.358684	up	/
MEDP2738	2-Hexadecanoylthio-1-ethylphosphorylcholine	FA	Others	1.64007	0.00961992	0.738129	-0.438055	down	2.02785	0.0184611	1.28107	0.357353	up	/
MEDN0568	2-Methylguanosine	Nucleotide and Its metabolites	Nucleotide and Its metabolites	1.74	0.00554527	0.79271	-0.335134	down	1.62721	0.0276959	1.26922	0.343946	up	/
MEDN2146	Phe-His	Amino acid and Its metabolites	Small Peptide	1.581	0.0261522	0.874266	-0.193856	down	1.61961	0.0273383	1.2676	0.3421	up	/
MEDN0506	N-Acetylglucosamine 1-Phosphate	Carbohydrates and Its metabolites	Phosphate sugars	1.3703	0.0103042	0.84314	-0.246155	down	1.70152	0.0457818	1.25718	0.330187	up	/
MEDN2096	Pyrazine-2-carboxylic acid	Organic acid and Its derivatives	Organic acid and Its derivatives	1.92748	0.0001079	0.789202	-0.341533	down	1.99038	0.0148484	1.25718	0.330187	up	/
MEDN0434	Β-Pseudouridine	Nucleotide and Its metabolites	Nucleotide and Its metabolites	2.38522	0.000138519	0.746589	-0.421614	down	2.2538	0.00496173	1.24654	0.317925	up	/
MEDN2292	Isopropyl 3-(3,4-dihydroxyphenyl)-2-hydroxypropanoate	Benzene and substituted derivatives	Benzene and substituted derivatives	1.12124	0.0324732	0.923654	-0.114575	down	2.86206	3.14098e-05	1.22914	0.297646	up	up
MEDN1563	Monomethyl Fumarate	Aldehyde,Ketones,Esters	Esters	1.38009	0.0252028	0.896781	-0.157173	down	2.36766	0.00315975	1.21506	0.281022	up	/
MEDN0098	2-Picolinic Acid	Heterocyclic compounds	Pteridines and derivatives	1.81335	3.16527e-05	0.8138	-0.297254	down	1.36017	0.0356628	1.21388	0.27963	up	/
MEDN1022	5,6-Dimethylbenzimidazole	Heterocyclic compounds	Heterocyclic compounds	1.80786	0.00332787	0.799207	-0.32336	down	1.60203	0.0491346	1.20707	0.271514	up	down
MEDN1398	8-Aminooctanoic Acid	Organic acid and Its derivatives	Organic acid and Its derivatives	2.12231	0.000503865	0.814017	-0.296869	down	1.86366	0.0239394	1.19356	0.255273	up	down
MEDN1231	1-O-vanillyl-β-D-glucose	Benzene and substituted derivatives	Benzene and substituted derivatives	1.73291	0.0383249	0.890076	-0.168	down	2.04114	0.0103807	1.17364	0.230987	up	/
MEDP0110	2-Methoxybenzoic Acid	Benzene and substituted derivatives	Phenolic acids	1.67653	0.00122889	0.834876	-0.260367	down	1.55975	0.0494925	1.17025	0.226811	up	/
MEDN0499	Argininosuccinic acid	Organic acid and Its derivatives	Organic acid and Its derivatives	1.4733	0.0386226	0.876243	-0.190597	down	1.86379	0.0192327	1.16222	0.21688	up	/
MEDN0461	D-Sedoheptuiose 7-Phosphate	Carbohydrates and Its metabolites	Phosphate sugars	1.56485	0.0225831	0.871524	-0.198388	down	1.81035	0.0254902	1.15353	0.206062	up	/
MEDP2223	Cork-oximate	Organic acid and Its derivatives	Organic acid and Its derivatives	3.1821	3.03494e-09	0.749902	-0.415226	down	2.20813	0.00636555	1.14639	0.197097	up	down
MEDP0798	1-Naphthylamine	Benzene and substituted derivatives	Benzene and substituted derivatives	3.25391	2.74846e-09	0.889365	-0.169152	down	3.33031	7.46388e-08	1.14169	0.191171	up	down
MEDN0084	Benzoic Acid	Benzene and substituted derivatives	Benzene and substituted derivatives	2.96285	5.35228e-08	0.886926	-0.173114	down	2.77884	9.98602e-05	1.1317	0.178495	up	/
MEDN1942	Val-Thr	Amino acid and Its metabolites	Small Peptide	2.47332	6.1316e-06	0.903297	-0.146728	down	2.71671	0.000177845	1.11886	0.162031	up	/
MEDN1837	2,6-Di-tert-butyl-4-(hydroxymethyl)phenol	Benzene and substituted derivatives	Benzene and substituted derivatives	3.51676	8.9141e-17	0.86757	-0.204948	down	3.31499	6.56336e-09	1.10442	0.14329	up	down
MEDN1910	Cys-Pro	Amino acid and Its metabolites	Small Peptide	1.92728	0.00164821	0.934525	-0.0976954	down	2.54289	0.000407125	1.09023	0.124638	up	/
MEDP2227	N-3-oxooctanoyl-L-homoserine-lactone	Amino acid and Its metabolites	Amino acid derivatives	1.81582	0.00662121	0.935097	-0.0968124	down	1.98018	0.0125736	1.08181	0.113444	up	/
MEDP1788	N4-Acetylcytidine-triphosphate	Nucleotide and Its metabolites	Nucleotide and Its metabolites	2.56511	2.51585e-06	0.932506	-0.100814	down	2.63386	0.000276199	1.08073	0.112005	up	/
MEDN1145	P-chlorophenylalanine	Benzene and substituted derivatives	Phenolic acids	1.53204	0.029691	0.956875	-0.0635974	down	2.33476	0.00211792	1.07993	0.110939	up	/
MEDN0622	Porphobilinogen	Organic acid and Its derivatives	Organic acid and Its derivatives	2.16375	0.000455006	0.896526	-0.157583	down	1.84818	0.0174305	1.06848	0.0955598	up	/
MEDN0678	Ethylsalicylate	Organic acid and Its derivatives	Organic acid and Its derivatives	1.9631	0.00208386	0.943235	-0.0843104	down	1.89781	0.0179001	1.05297	0.074471	up	/
